# Supplementary material for: Flexible motor adjustment of pecking with an artificially extended bill in crows but not in pigeons
Source: R Soc Open Sci. 2017 Feb 15;4(2):160796. doi: 10.1098/rsos.160796 (PMC5367294; doi:10.1098/rsos.160796)
Supplement: Data S1>Raw data [file rsos160796supp5.csv]

serialnumber	individual	trial	success_or_failure	grasping_apperture	mean_velocity	movement_duration	movement_distance	phase	grasping_onset	mean_acceleration
1	BB	1	F	2.011096634	33.27781123	0.45	14.37078699	removal	0.326666667	132.2803058
2	BB	2	S	1.474241551	50.03891144	0.273333333	13.55707351	removal	0.183333333	290.0781315
3	BB	3	S	1.362538498	52.69684214	0.236666667	12.45989392	removal	0.146666667	476.298576
4	BB	4	F	1.953697085	51.04323568	0.353333333	17.947598	removal	0.256666667	131.1177637
5	BB	5	S	1.564257857	45.58681864	0.243333333	10.97754816	removal	0.23	95.85763427
6	BB	1	F	1.876999354	98.33041205	0.1	9.487121677	S1	0.053333333	2071.207887
7	BB	2	F	2.489981042	66.16183868	0.08	4.752702078	S1	0.02	2056.030909
8	BB	3	S	2.458524991	136.9611916	0.103333333	13.57989346	S1	0.066666667	2751.016192
9	BB	4	S	2.451627933	86.75390557	0.103333333	8.077516949	S1	0.056666667	2660.694124
10	BB	5	S	2.52089133	62.10375723	0.243333333	14.40972606	S1	0.183333333	183.7101079
11	BB	6	F	2.037006553	117.153117	0.116666667	12.84490091	S1	0.076666667	2480.836521
12	BB	1	S	2.051009246	34.30980725	0.313333333	10.01727187	S8-10	0.21	169.7524125
13	BB	10	S	1.5211459	33.80248286	0.243333333	7.365704845	S8-10	0.093333333	278.0469921
14	BB	11	S	1.664148908	20.35283106	0.27	5.194886853	S8-10	0.116666667	167.1399816
15	BB	2	S	2.708393199	35.59115346	0.273333333	9.219232654	S8-10	0.063333333	423.5703529
16	BB	3	S	1.686208682	19.41190087	0.163333333	3.151254462	S8-10	0.06	303.9781049
17	BB	4	S	1.252845502	25.09616117	0.336666667	8.277600908	S8-10	0.26	56.10300465
18	BB	5	S	1.970745957	19.7352748	0.3	5.530491317	S8-10	0.123333333	165.357324
19	BB	6	S	1.053638556	14.17298301	0.336666667	4.58387458	S8-10	0.206666667	109.9039548
20	BB	7	S	1.68058034	15.92166087	0.34	5.223070907	S8-10	0.046666667	385.4927412
21	BB	8	S	1.571619135	20.6390719	0.216666667	4.46271273	S8-10	0.083333333	315.7613627
22	BB	9	S	1.710283135	22.79290161	0.17	3.65526104	S8-10	0.046666667	435.7836888
23	BB	1	S	2.581757301	35.27704546	0.176666667	6.18437208	S2-4	0.1	208.716913
24	BB	1	F	2.850709558	33.92200541	0.173333333	5.582830433	S2-4	0.1	261.928546
25	BB	2	S	2.751608288	60.71574099	0.096666667	5.726530718	S2-4	0.043333333	1160.030595
26	BB	3	S	2.370339016	66.77563725	0.093333333	5.706048448	S2-4	0.046666667	1512.91043
27	BB	4	S	2.048585874	58.52320577	0.123333333	6.868123092	S2-4	0.076666667	1080.016906
28	BB	1	S	2.524261467	58.96096199	0.106666667	5.655604729	S2-4	0.056666667	1241.382508
29	BB	2	S	2.282413962	55.81182004	0.12	6.409541083	S2-4	0.076666667	1063.931089
30	BB	3	S	1.910372681	34.43001121	0.206666667	7.015374491	S2-4	0.073333333	558.4508121
31	BB	4	F	1.835738401	25.60110493	0.166666667	4.114252995	S2-4	0.096666667	269.7462452
32	BB	5	S	1.625424529	33.11699005	0.163333333	4.426737539	S2-4	0.08	397.8505894
33	BB	6	S	2.8073536	21.8597092	0.15	2.773860639	S2-4	0.086666667	338.3566624
34	BB	1	S	2.334446748	27.47568079	0.23	5.726561798	S5-7	0.166666667	235.2686954
35	BB	10	S	1.527007111	18.70905892	0.326666667	5.477681157	S5-7	0.13	218.6059503
36	BB	2	S	2.250609459	51.56284658	0.106666667	5.086663645	S5-7	0.05	1175.074395
37	BB	3	S	1.843363882	16.01298734	0.286666667	4.002708996	S5-7	0.166666667	80.55839047
38	BB	4	S	1.643495798	24.23644561	0.246666667	4.775399403	S5-7	0.15	94.38649218
39	BB	5	S	1.577586436	25.35846453	0.293333333	6.939357486	S5-7	0.15	164.4981453
40	BB	6	S	1.387831648	34.93713601	0.25	8.03513852	S5-7	0.12	230.5747863
41	BB	7	S	1.703607516	21.71402323	0.116666667	2.438146724	S5-7	0.033333333	547.070661
42	BB	8	S	1.654939069	25.75241827	0.256666667	6.218599788	S5-7	0.12	234.1325737
43	BB	9	S	1.14578543	15.92888258	0.23	3.577486409	S5-7	0.07	377.3343684
44	BB	1	S	2.123444577	17.13151354	0.43	6.740345628	S5-7	0.23	74.44308876
45	BB	2	S	2.041134214	26.95310496	0.283333333	7.217304995	S5-7	0.143333333	164.2807529
46	BB	3	S	2.747264576	32.00422614	0.55	16.50795918	S5-7	0.416666667	70.68166834
47	BB	1	S	2.233326356	27.09469956	0.406666667	9.844668588	S5-7	0.24	121.72103
48	BB	2	S	1.393142021	27.19436607	0.336666667	8.387990868	S5-7	0.186666667	224.4090038
49	BB	3	S	1.832592969	34.67391784	0.25	8.124504743	S5-7	0.11	279.9565569
50	BB	4	S	2.041538369	26.46681928	0.376666667	8.940219496	S5-7	0.263333333	144.2059717
51	BB	5	S	2.171058499	29.16879331	0.35	8.613961838	S5-7	0.203333333	207.1437838
52	BB	6	S	1.621002054	36.54080123	0.346666667	11.34221985	S5-7	0.203333333	261.8362447
53	BB	7	S	1.748630226	26.3196871	0.406666667	9.08050807	S5-7	0.253333333	141.8567068
54	BB	8	S	1.120633203	22.74964581	0.606666667	12.55045076	S5-7	0.406666667	0.956620842
55	BB	1	S	2.203473491	29.03485363	0.3	7.632341911	S8-10	0.19	192.6252313
56	BB	2	S	1.80020544	31.37788453	0.563333333	16.22520079	S8-10	0.476666667	83.89877738
57	BB	3	S	1.893329936	27.39117687	0.406666667	9.410408132	S8-10	0.283333333	129.440425
58	BB	4	S	1.44592766	31.09175293	0.256666667	7.436564423	S8-10	0.156666667	278.3192038
59	BB	1	S	2.099782553	30.85012926	0.333333333	8.670715841	S8-10	0.22	207.8079449
60	BB	2	S	2.299092303	27.69915828	0.313333333	7.181661399	S8-10	0.213333333	168.608764
61	BB	3	S	1.870512392	19.88198526	0.313333333	5.585224014	S8-10	0.05	478.8148033
62	BB	4	S	1.78779746	38.03118466	0.39	14.23739598	S8-10	0.253333333	141.4475246
63	BB	5	S	2.228472633	29.5985328	0.263333333	7.537236992	S8-10	0.153333333	299.7051119
64	BB	6	S	1.870213953	37.09907785	0.323333333	10.85828066	S8-10	0.186666667	236.3794052
65	BB	7	S	2.689157194	34.47849628	0.293333333	8.850726259	S8-10	0.173333333	234.7703323
66	BB	1	S	1.503570839	61.80312376	0.213333333	13.09896805	follow_up	0.143333333	483.6455837
67	BB	10	S	1.082824406	39.53648763	0.183333333	7.204016841	follow_up	0.103333333	452.5657794
68	BB	11	S	0.887190912	59.29117406	0.21	12.36521942	follow_up	0.156666667	389.5378043
69	BB	2	S	1.337844641	73.52384917	0.223333333	16.38796866	follow_up	0.166666667	567.7083999
70	BB	3	S	1.180308442	80.01361028	0.18	14.36894463	follow_up	0.103333333	879.9681387
71	BB	4	S	0.823132487	51.50969856	0.19	9.722493971	follow_up	0.103333333	672.3498922
72	BB	5	S	1.067519481	65.00442608	0.313333333	19.60629248	follow_up	0.25	373.4028833
73	BB	6	S	0.880330847	85.15704725	0.203333333	17.21023793	follow_up	0.143333333	683.1108959
74	BB	7	F	0.757647552	48.36783024	0.16	7.689046288	follow_up	0.09	764.8825491
75	BB	8	F	1.245346497	44.60564442	0.276666667	12.17970349	follow_up	0.213333333	253.1356416
76	BB	9	S	1.438942326	48.60998124	0.25	12.09861987	follow_up	0.183333333	224.6967766
77	BB	1	S	1.881689381	42.26929234	0.383333333	15.80210528	control	0.306666667	170.297593
78	BB	10	S	2.078164641	66.47636268	0.353333333	19.00103935	control	0.273333333	310.9482734
79	BB	11	S	1.946754967	60.56724747	0.516666667	20.15743286	control	0.44	142.9587963
80	BB	12	S	1.697105323	54.65917855	0.206666667	11.24549795	control	0.14	545.316717
81	BB	13	S	2.355223121	35.23954345	0.57	19.45131204	control	0.473333333	139.4569708
82	BB	14	S	1.774834869	48.39743801	0.43	17.98915223	control	0.346666667	177.6670894
83	BB	15	S	2.000555003	64.78209224	0.483333333	20.92770749	control	0.41	121.5570671
84	BB	16	S	2.299915695	57.22591909	0.35	19.70462429	control	0.266666667	271.9699708
85	BB	17	S	2.315044085	71.74758984	0.373333333	23.79882115	control	0.303333333	223.6188572
86	BB	18	S	1.978138626	45.63449527	0.48	21.43949845	control	0.376666667	140.6960536
87	BB	19	S	2.011459928	65.57213112	0.41	25.00676194	control	0.34	179.5812737
88	BB	20	S	1.994178614	62.54405821	0.283333333	17.30399591	control	0.196666667	348.0495759
89	BB	21	S	2.070738101	68.78251392	0.443333333	27.55859002	control	0.366666667	221.4176306
90	BB	22	S	2.059328004	55.06201815	0.363333333	19.38229267	control	0.28	226.4898786
91	BB	23	S	2.250677368	73.83992675	0.466666667	29.99460319	control	0.4	181.9722146
92	BB	24	S	2.44992487	80.32072505	0.366666667	25.10740003	control	0.29	319.3035127
93	BB	25	S	2.108761059	76.13893396	0.38	25.2824398	control	0.293333333	318.8526093
94	BB	26	S	1.967884329	61.96033934	0.413333333	22.8985261	control	0.32	279.5975851
95	BB	27	S	2.128018197	57.98585564	0.216666667	12.39440385	control	0.14	550.679179
96	BB	28	S	1.977814998	49.27915258	0.206666667	10.01147508	control	0.133333333	424.2436845
97	BB	29	S	1.851160395	63.75835581	0.473333333	26.7837207	control	0.4	164.9083216
98	BB	3	S	2.163065083	66.79722438	0.406666667	23.0998081	control	0.323333333	190.2299159
99	BB	4	S	2.007776142	45.7254239	0.34	14.81426397	control	0.24	230.6576909
100	BB	5	S	2.253625005	48.91897171	0.323333333	15.55059442	control	0.236666667	238.6615746
101	BB	6	S	2.046332625	56.62674814	0.26	13.95445613	control	0.18	378.7528982
102	BB	7	S	2.110597021	50.14650521	0.36	17.64141997	control	0.266666667	253.1258583
103	BB	8	S	2.145103775	67.9319389	0.373333333	20.6348154	control	0.27	287.5746575
104	BB	9	S	2.229196053	37.53647326	0.536666667	17.78332322	control	0.45	62.32762026
105	GG	1	F	2.005772914	76.93207398	0.236666667	17.82476319	removal	0.143333333	808.6857977
106	GG	10	S	1.781565147	69.93075344	0.256666667	17.08720819	removal	0.18	498.8259218
107	GG	11	S	1.681038972	62.82407394	0.346666667	21.1273054	removal	0.276666667	348.9343579
108	GG	12	S	2.099934086	50.17597355	0.406666667	18.84472707	removal	0.31	294.4834818
109	GG	13	S	2.004994947	76.03887942	0.193333333	13.26742135	removal	0.123333333	838.1335582
110	GG	14	S	1.744633365	57.60972109	0.436666667	24.25896685	removal	0.36	218.2986242
111	GG	2	S	1.768680494	71.59850207	0.263333333	17.9437555	removal	0.18	448.5651635
112	GG	3	S	1.738256716	48.35135697	0.26	11.53115692	removal	0.126666667	742.3540556
113	GG	4	F	1.645885743	51.98373162	0.37	17.5835742	removal	0.253333333	214.1084554
114	GG	5	S	2.01098133	52.24191882	0.23	10.87496132	removal	0.16	289.091691
115	GG	6	S	1.448450549	68.14726077	0.36	22.55886565	removal	0.28	298.6744635
116	GG	7	S	1.813577562	61.83947532	0.44	26.17427015	removal	0.356666667	222.3475999
117	GG	9	S	1.963147354	63.86421266	0.366666667	22.53571011	removal	0.286666667	312.703087
118	GG	1	S	3.933311277	50.23772111	0.196666667	9.574458653	S1	0.116666667	493.4396329
119	GG	2	F	3.577331406	42.63869455	0.3	11.97931614	S1	0.226666667	276.0450468
120	GG	3	S	3.11821277	53.53583734	0.22	11.03396572	S1	0.15	524.018906
121	GG	4	F	4.015404879	37.29245449	0.273333333	9.247181043	S1	0.193333333	316.9594441
122	GG	5	S	3.893086109	39.0971305	0.25	8.319521918	S1	0.176666667	214.4755988
123	GG	6	S	3.920376957	43.87173151	0.286666667	11.95159367	S1	0.206666667	310.9988069
124	GG	7	S	3.803335195	42.24904209	0.233333333	9.177047114	S1	0.166666667	332.2407487
125	GG	1	S	2.422212003	76.04139122	0.34	24.42412698	S8-10	0.273333333	333.1641389
126	GG	10	S	2.445710414	67.19318493	0.366666667	23.43811679	S8-10	0.29	325.298627
127	GG	11	S	2.496691229	65.87259736	0.3	19.08047022	S8-10	0.233333333	386.4064476
128	GG	12	S	2.383550994	77.2481539	0.293333333	21.93622777	S8-10	0.223333333	432.9408964
129	GG	13	S	2.076087052	74.48400665	0.18	12.99503382	S8-10	0.116666667	917.5744404
130	GG	14	S	2.470538633	55.99334288	0.423333333	23.04329315	S8-10	0.35	236.0682237
131	GG	15	S	2.37050014	63.96146241	0.223333333	14.06946107	S8-10	0.15	554.245242
132	GG	2	S	3.073874353	59.08933829	0.27	15.18459994	S8-10	0.206666667	337.6323938
133	GG	3	S	2.358789797	79.15723085	0.16	12.32219283	S8-10	0.1	1247.688367
134	GG	4	S	2.427219708	62.34198948	0.356666667	21.64345107	S8-10	0.28	353.7367452
135	GG	5	S	2.848294099	62.64531131	0.366666667	22.39997828	S8-10	0.303333333	291.6795345
136	GG	6	S	2.509576449	61.7311342	0.356666667	21.04079769	S8-10	0.283333333	364.7287789
137	GG	7	S	2.271928423	56.17247063	0.343333333	18.53045048	S8-10	0.283333333	382.2399365
138	GG	8	S	2.565768423	67.30749089	0.243333333	15.92359636	S8-10	0.17	529.8484678
139	GG	9	S	2.40741375	73.20012022	0.25	17.93634007	S8-10	0.183333333	474.3734384
140	GG	1	S	2.99105694	42.06351014	0.29	11.79059237	S2-4	0.203333333	237.532052
141	GG	2	S	3.486950421	31.2242475	0.27	7.793589348	S2-4	0.176666667	252.8799431
142	GG	3	S	3.46071005	46.29682382	0.303333333	13.02629966	S2-4	0.216666667	354.0863105
143	GG	1	S	2.458710761	52.58161804	0.306666667	15.52996334	S2-4	0.223333333	341.5438118
144	GG	10	S	2.276535605	36.29442818	0.246666667	8.698235906	S2-4	0.13	343.4426162
145	GG	11	S	2.246966778	33.41721253	0.326666667	10.38715084	S2-4	0.196666667	256.6422943
146	GG	12	S	2.281374103	34.63902534	0.263333333	8.913437864	S2-4	0.146666667	327.2049329
147	GG	13	S	1.963795154	33.65526874	0.306666667	9.893048813	S2-4	0.17	235.3950607
148	GG	14	S	2.073370329	37.63016477	0.276666667	10.04816141	S2-4	0.17	293.4765133
149	GG	2	S	2.278058339	58.34074928	0.233333333	13.04950673	S2-4	0.143333333	422.1292034
150	GG	3	S	2.446737286	37.59167004	0.326666667	11.87074577	S2-4	0.22	224.9223833
151	GG	4	S	2.164330933	39.02417115	0.373333333	13.94413373	S2-4	0.21	228.0903828
152	GG	5	S	2.82297919	41.49716446	0.28	9.954920613	S2-4	0.19	214.3648615
153	GG	6	S	2.152564681	40.90905144	0.35	13.96388612	S2-4	0.216666667	192.5621786
154	GG	7	S	1.821152269	39.95668063	0.276666667	10.23774578	S2-4	0.163333333	284.1246234
155	GG	8	S	2.13670335	39.40217045	0.263333333	9.872740152	S2-4	0.18	320.6953019
156	GG	9	S	1.650132104	34.90615391	0.33	11.00866934	S2-4	0.206666667	223.2822619
157	GG	1	S	2.068643419	29.42257091	0.273333333	7.616902251	S2-4	0.2	209.5179908
158	GG	2	S	1.726292704	36.63547408	0.126666667	4.609063612	S2-4	0.053333333	1037.231327
159	GG	3	S	2.248588078	42.72358121	0.246666667	9.788785155	S2-4	0.163333333	357.7381456
160	GG	4	S	2.113790108	44.91236534	0.226666667	9.737064572	S2-4	0.136666667	460.0140201
161	GG	1	S	2.360954577	61.86748385	0.376666667	22.76556916	S5-7	0.3	250.4447534
162	GG	2	S	2.450979655	69.85005567	0.3	20.27004969	S5-7	0.216666667	390.3342931
163	GG	3	S	2.64010527	50.82288216	0.48	22.99795081	S5-7	0.39	183.2251182
164	GG	4	S	2.250268599	66.52317869	0.316666667	20.45913012	S5-7	0.23	205.088071
165	GG	5	S	2.422715259	63.93029453	0.226666667	14.04016572	S5-7	0.15	446.6485937
166	GG	6	S	2.210701737	59.26911653	0.24	13.6545576	S5-7	0.153333333	531.0631359
167	GG	7	S	2.059103267	43.01605172	0.293333333	11.52232769	S5-7	0.2	212.8304159
168	GG	8	S	1.921251652	53.86032968	0.31	16.17786308	S5-7	0.203333333	272.3558022
169	GG	9	S	2.29453818	52.05278026	0.28	13.7199145	S5-7	0.173333333	281.4043528
170	GG	1	S	2.168306542	61.52398912	0.33	19.89804335	S5-7	0.24	269.3738396
171	GG	2	S	1.902746563	56.77009677	0.353333333	18.85183038	S5-7	0.26	162.9564197
172	GG	3	S	2.279263944	52.60220578	0.286666667	14.74139744	S5-7	0.206666667	334.2689041
173	GG	1	S	1.931521324	50.59542327	0.5	24.26650419	S8-10	0.413333333	158.0463226
174	GG	10	F	2.382797668	57.43351831	0.273333333	14.91305063	S8-10	0.186666667	335.0524837
175	GG	3	F	2.675446999	64.57877308	0.396666667	25.04616066	S8-10	0.323333333	219.721473
176	GG	4	S	2.998615639	57.76890035	0.4	22.12136129	S8-10	0.316666667	264.697192
177	GG	5	S	2.805919301	61.73442866	0.36	21.75506512	S8-10	0.286666667	230.0293463
178	GG	6	S	2.505917426	48.51677611	0.536666667	24.89451291	S8-10	0.463333333	115.8850246
179	GG	7	S	2.248143446	47.90391375	0.583333333	26.86750856	S8-10	0.513333333	138.4743279
180	GG	8	S	2.177617839	62.95239127	0.336666667	20.71903695	S8-10	0.26	268.8100097
181	GG	9	S	2.06220527	60.22452343	0.43	24.56229148	S8-10	0.356666667	255.6464849
182	GG	1	S	2.675724585	67.49199716	0.29	18.74727369	S8-10	0.226666667	443.9490191
183	GG	10	S	1.922565286	80.11636488	0.16	12.28396117	S8-10	0.083333333	1382.978899
184	GG	11	S	2.356784127	59.82961223	0.253333333	14.18611544	S8-10	0.173333333	310.8367314
185	GG	12	S	2.75520923	67.40342936	0.23	15.02669359	S8-10	0.16	504.3040967
186	GG	13	S	2.656200896	67.43106014	0.176666667	11.21456732	S8-10	0.11	829.5878887
187	GG	14	S	1.896335877	62.74726616	0.193333333	11.27273565	S8-10	0.123333333	638.0297776
188	GG	15	S	2.52860458	56.73303637	0.29	16.14090643	S8-10	0.23	259.4584994
189	GG	2	S	2.438753534	71.0423029	0.24	16.52514995	S8-10	0.18	535.0560346
190	GG	3	S	2.576894671	62.01975625	0.453333333	27.04599346	S8-10	0.376666667	244.7616469
191	GG	4	S	2.573497068	52.48405203	0.38	19.18239832	S8-10	0.323333333	204.0115922
192	GG	5	S	2.396610268	42.40929275	0.59	24.23774489	S8-10	0.53	158.1690568
193	GG	6	S	2.662273892	68.97280719	0.273333333	18.38203229	S8-10	0.216666667	377.205887
194	GG	7	S	1.876436616	66.51678048	0.213333333	13.82830611	S8-10	0.16	461.5739769
195	GG	8	S	2.252433335	60.18005715	0.406666667	23.3819756	S8-10	0.336666667	211.7032485
196	GG	9	S	2.05206357	55.72867607	0.21	11.51836935	S8-10	0.14	512.5726992
197	GG	1	S	2.66189767	41.68204251	0.51	18.81502994	follow_up	0.393333333	238.0084727
198	GG	10	S	1.723906079	69.73740481	0.176666667	11.52270969	follow_up	0.1	1179.463723
199	GG	2	S	2.294094818	58.00082649	0.196666667	10.46499354	follow_up	0.106666667	881.2825127
200	GG	3	S	1.915762834	63.66506367	0.18	11.02504459	follow_up	0.093333333	1117.078038
201	GG	4	S	1.993640114	47.75030682	0.186666667	8.694688782	follow_up	0.09	923.9030638
202	GG	5	S	2.076306569	60.06997389	0.12	6.729998513	follow_up	0.05	1585.804078
203	GG	6	S	2.173509073	47.58922052	0.223333333	10.06568558	follow_up	0.116666667	599.0035246
204	GG	7	S	2.223780713	54.72389551	0.333333333	17.11965087	follow_up	0.24	356.0502564
205	GG	8	S	2.43099224	66.79732887	0.293333333	18.64455114	follow_up	0.21	386.8328322
206	GG	9	S	2.013071292	60.31059063	0.326666667	18.70462032	follow_up	0.236666667	397.0088382
207	GG	1	S	1.76173205	54.92510322	0.256666667	13.02107701	control	0.193333333	225.055145
208	GG	10	S	1.984241688	72.11003598	0.233333333	16.10201518	control	0.136666667	526.1277957
209	GG	11	S	1.972185548	79.66498164	0.223333333	16.93150027	control	0.14	632.551923
210	GG	12	S	2.068773136	69.67704224	0.266666667	17.18965941	control	0.17	403.5191393
211	GG	13	S	1.606330365	59.93054609	0.3	16.95291483	control	0.226666667	314.9876163
212	GG	14	S	1.825822562	73.63552799	0.26	18.44381635	control	0.176666667	377.8469541
213	GG	15	S	1.677411885	58.24564618	0.256666667	14.49475151	control	0.173333333	345.9885769
214	GG	16	S	1.207238391	61.75960088	0.196666667	11.8384584	control	0.13	698.4673822
215	GG	17	S	1.628213551	69.51692998	0.256666667	17.5133307	control	0.173333333	387.021411
216	GG	18	S	1.375049286	57.59146596	0.296666667	16.64469486	control	0.2	279.3044163
217	GG	19	S	1.517700004	62.17577188	0.233333333	13.88133504	control	0.143333333	497.6758185
218	GG	2	S	1.800267902	50.0449685	0.396666667	18.57612462	control	0.303333333	119.3989453
219	GG	20	S	1.698673013	53.53292755	0.25	12.51574897	control	0.156666667	407.0518154
220	GG	21	S	1.884634724	64.68547874	0.276666667	17.24018227	control	0.196666667	338.8724352
221	GG	22	S	1.85485951	54.03125897	0.313333333	16.32955959	control	0.21	223.1010718
222	GG	23	S	1.61207919	57.09028424	0.253333333	13.29346308	control	0.17	379.8761225
223	GG	24	S	1.874809888	56.04723624	0.383333333	19.70783191	control	0.293333333	245.8232089
224	GG	25	S	1.475664421	60.49888125	0.216666667	12.95997295	control	0.13	391.2768193
225	GG	3	S	1.940059929	47.6700718	0.336666667	15.51961136	control	0.243333333	269.5874554
226	GG	4	S	1.865592485	47.28823737	0.346666667	16.08156158	control	0.27	221.9890772
227	GG	5	S	1.658012964	57.05338509	0.306666667	16.89577023	control	0.223333333	236.8413827
228	GG	6	S	1.664772986	45.19077719	0.333333333	14.58686254	control	0.23	167.1210188
229	GG	7	S	1.806843257	53.35051213	0.196666667	10.1078134	control	0.106666667	871.2160363
230	GG	8	S	2.04412288	52.71482465	0.206666667	10.15129259	control	0.146666667	394.790071
231	GG	9	S	1.894098543	77.98097832	0.246666667	18.2346448	control	0.156666667	579.7495163
232	WG	1	F	2.416747151	45.4009844	0.36	15.38250467	removal	0.24	216.2645896
233	WG	10	S	2.937842455	49.47871479	0.32	15.00988405	removal	0.216666667	254.861282
234	WG	11	S	2.545551334	32.43486888	0.146666667	4.216440134	removal	0.063333333	599.7110842
235	WG	12	S	2.243641699	44.55244153	0.386666667	16.30219667	removal	0.31	164.4611196
236	WG	2	S	2.364248261	28.80683652	0.92	25.70160205	removal	0.8	55.03503125
237	WG	3	S	2.221964676	40.17752062	0.653333333	25.21563486	removal	0.553333333	80.30995946
238	WG	4	S	2.926046402	35.34600441	0.726666667	23.99186907	removal	0.61	86.36110743
239	WG	5	F	1.486879193	32.08005228	0.48	14.17755845	removal	0.39	69.97656415
240	WG	6	S	2.602903057	40.1624533	0.296666667	11.32792563	removal	0.17	255.2977061
241	WG	7	S	2.928440241	43.86299037	0.346666667	14.78307915	removal	0.25	181.0179041
242	WG	8	S	2.767033233	39.59931356	0.6	22.83953636	removal	0.506666667	106.3637208
243	WG	9	S	2.760967396	54.22245967	0.233333333	11.96366406	removal	0.14	499.4423463
244	WG	1	F	0.121692746	20.21729505	0.71	13.75122076	S1	0.55	32.84564119
245	WG	10	F	2.46325305	37.39122103	0.71	25.52588011	S1	0.6	50.6256703
246	WG	2	F	0.111720566	32.73691768	0.28	8.783151896	S1	0.23	175.5074245
247	WG	3	F	0.262758164	31.26936797	0.25	7.698086763	S1	0	NA
248	WG	4	F	0.186628745	41.53309298	0.23	9.430095815	S1	0.203333333	195.1774843
249	WG	5	F	0	22.24883877	0.11	2.440468715	S1	0.11	168.2794536
250	WG	6	F	2.098879115	35.89049666	0.433333333	14.31215436	S1	0.343333333	114.2244061
251	WG	7	F	2.395449557	38.04811382	0.303333333	10.47109363	S1	0.22	182.1816388
252	WG	8	F	2.636470142	41.55768346	0.343333333	13.98926659	S1	0.24	161.9463846
253	WG	9	F	0.53764409	41.54854043	0.386666667	15.75560009	S1	0.363333333	109.6111739
254	WG	1	S	3.272015618	34.59508553	0.653333333	21.53773994	S8-10	0.526666667	69.80295764
255	WG	10	S	2.790406394	26.11107355	0.906666667	22.97887334	S8-10	0.803333333	43.22760521
256	WG	11	S	3.135390991	35.67297299	0.466666667	15.47288215	S8-10	0.366666667	120.0367489
257	WG	12	F	2.866267385	37.15568693	0.576666667	20.70521723	S8-10	0.463333333	81.26561087
258	WG	13	F	2.843821577	27.02897083	0.726666667	18.92363123	S8-10	0.586666667	55.82512672
259	WG	2	S	3.286613968	42.08361228	0.383333333	15.8263568	S8-10	0.293333333	197.5771593
260	WG	3	S	3.261686368	46.65436197	0.37	16.74250003	S8-10	0.28	177.635835
261	WG	4	F	3.085843661	31.15624328	0.806666667	24.10019613	S8-10	0.71	81.81393319
262	WG	5	S	3.590868036	44.24007366	0.296666667	12.94414839	S8-10	0.2	215.0028166
263	WG	6	S	3.288525505	48.81293675	0.286666667	13.80659831	S8-10	0.206666667	225.8175701
264	WG	7	S	1.642131008	33.88914823	0.416666667	13.70014789	S8-10	0.326666667	101.3628827
265	WG	8	S	3.006050506	37.4748591	0.223333333	8.200558045	S8-10	0.13	351.4612598
266	WG	9	F	3.279703516	26.49859208	0.99	24.9176692	S8-10	0.893333333	49.16391611
267	WG	1	S	3.043534488	25.48023252	0.216666667	5.002577638	S2-4	0.116666667	257.9292391
268	WG	10	F	2.114831337	34.37184902	0.506666667	16.5812427	S2-4	0.36	64.82172083
269	WG	2	S	2.735496675	21.90066081	0.21	3.847784998	S2-4	0.106666667	286.1578994
270	WG	3	F	1.437237374	39.64679811	0.546666667	21.23794495	S2-4	0.496666667	74.44615503
271	WG	4	F	2.290785923	20.36875529	0.24	4.254742136	S2-4	0.136666667	186.2306672
272	WG	5	F	3.10106275	35.38037658	0.613333333	20.8783461	S2-4	0.5	52.80363008
273	WG	6	F	2.967410669	26.79687768	0.306666667	7.51455427	S2-4	0.163333333	143.452145
274	WG	7	F	1.093952724	40.26590599	0.616666667	24.23817165	S2-4	0.56	34.72097845
275	WG	8	F	1.487652696	37.37794832	0.366666667	12.60323928	S2-4	0.263333333	98.08960446
276	WG	9	S	2.487077139	42.27152267	0.353333333	14.74963578	S2-4	0.28	93.37367808
277	WG	1	S	2.629478826	45.90598041	0.283333333	12.91936196	S2-4	0.196666667	195.2034252
278	WG	2	S	2.905335946	26.56805896	0.356666667	8.986466285	S2-4	0.26	55.78243981
279	WG	3	S	2.458556356	19.9849832	0.463333333	8.398185721	S2-4	0.24	79.37523018
280	WG	4	S	2.331495268	24.2795974	0.15	3.471886172	S2-4	0.063333333	497.2486996
281	WG	5	S	2.089081238	25.19113342	0.326666667	8.127241617	S2-4	0.256666667	97.50423874
282	WG	6	S	2.618607362	27.74224898	0.893333333	24.00442797	S2-4	0.643333333	25.767206
283	WG	7	S	2.200185685	33.21736605	0.596666667	19.17276779	S2-4	0.456666667	67.7867001
284	WG	8	S	2.303246945	29.79868112	0.623333333	17.97788303	S2-4	0.526666667	30.31137293
285	WG	9	S	2.199128479	21.84471528	0.51	10.75373804	S2-4	0.42	59.38134574
286	WG	1	S	2.412503968	47.47863547	0.39	17.51993742	S2-4	0.223333333	218.5494984
287	WG	10	S	2.044907136	22.12535756	0.22	4.427465115	S2-4	0.096666667	299.8681572
288	WG	2	S	1.957191339	33.95614844	0.396666667	12.10266617	S2-4	0.196666667	235.2209071
289	WG	3	S	2.395340564	42.91645016	0.373333333	15.44790916	S2-4	0.26	139.4339679
290	WG	4	S	2.043889987	51.30455585	0.413333333	20.96363073	S2-4	0.32	113.3951277
291	WG	5	F	2.286783968	40.30220636	0.62	23.82788921	S2-4	0.493333333	74.35839293
292	WG	6	S	2.515002367	34.32219363	0.466666667	15.60107331	S2-4	0.363333333	99.68451171
293	WG	7	F	1.611748286	32.66965227	0.313333333	9.334575028	S2-4	0.183333333	215.3797599
294	WG	8	S	2.207534724	41.84245136	0.273333333	10.99829151	S2-4	0.186666667	227.2819035
295	WG	9	F	0.334212711	37.31088583	0.293333333	10.6837127	S2-4	0.276666667	85.82795743
296	WG	1	S	2.50839821	38.17569167	0.216666667	7.987311931	S5-7	0.14	294.246081
297	WG	2	S	2.066936472	36.79268582	0.213333333	7.224978862	S5-7	0.103333333	414.1466895
298	WG	3	S	2.785810553	39.98548919	0.3	11.69385776	S5-7	0.203333333	188.2138652
299	WG	4	S	2.38311166	40.18763238	0.43	16.84337532	S5-7	0.236666667	104.3720274
300	WG	5	S	2.162770607	40.40379001	0.276666667	11.03068915	S5-7	0.2	183.5684202
301	WG	6	S	1.969346467	41.13649002	0.433333333	17.55129975	S5-7	0.33	93.06631843
302	WG	7	S	2.154406902	46.96133706	0.266666667	11.88808606	S5-7	0.156666667	365.1368447
303	WG	8	S	2.333794896	46.31521842	0.27	11.87227699	S5-7	0.146666667	353.8353847
304	WG	9	S	2.62829632	40.25989497	0.273333333	10.63239114	S5-7	0.13	318.4214271
305	WG	1	F	2.200109374	35.22698696	0.353333333	11.92446303	S5-7	0.27	136.8010163
306	WG	2	S	2.70824269	20.5302862	0.26	5.212217455	S5-7	0.13	190.6819648
307	WG	3	S	1.980443857	24.01463572	0.243333333	5.564958377	S5-7	0.1	277.0156924
308	WG	4	S	2.539241192	33.58008166	0.363333333	11.89344751	S5-7	0.223333333	155.3198683
309	WG	5	F	1.259802271	25.21135847	0.4	8.659589343	S5-7	0.25	71.32087995
310	WG	6	S	2.423235481	37.73170286	0.25	8.931206349	S5-7	0.136666667	281.90638
311	WG	7	S	2.13464417	18.40182156	0.273333333	4.423763883	S5-7	0.116666667	208.1571216
312	WG	8	S	2.284916426	15.14922789	0.363333333	5.25863403	S5-7	0.233333333	65.54048169
313	WG	9	S	2.129513905	20.74842005	0.21	3.935084181	S5-7	0.1	272.9355659
314	WG	1	S	3.057771179	20.00841926	0.23	4.327872324	S5-7	0.116666667	236.482075
315	WG	10	S	3.295727462	23.68811751	0.746666667	16.50143522	S5-7	0.513333333	17.98530672
316	WG	11	S	2.743285346	21.90322437	0.343333333	7.168020061	S5-7	0.15	213.4971069
317	WG	12	S	3.120048852	22.57720942	0.326666667	7.230253547	S5-7	0.17	183.8477684
318	WG	13	F	0	42.01251421	0.313333333	13.04567799	S5-7	0.313333333	20.42501336
319	WG	14	S	3.239037819	28.76700605	0.22	5.570987982	S5-7	0.07	361.3043394
320	WG	2	S	2.710490539	27.74117094	0.623333333	16.53823425	S5-7	0.363333333	66.38177195
321	WG	3	S	2.902442821	34.64792785	0.543333333	18.46183903	S5-7	0.386666667	83.98668616
322	WG	4	S	3.017366653	35.8753488	0.376666667	13.21654359	S5-7	0.2	159.1174572
323	WG	5	S	3.021864997	35.78607097	0.616666667	21.5461611	S5-7	0.476666667	80.57787468
324	WG	6	S	2.44403705	25.128826	0.653333333	15.70427527	S5-7	0.443333333	13.76193409
325	WG	7	S	2.787031023	27.93864656	0.47	12.63068021	S5-7	0.286666667	124.2660779
326	WG	8	S	2.92381401	28.00239938	0.526666667	14.06831422	S5-7	0.323333333	61.14757621
327	WG	9	S	3.066704303	31.46254927	0.333333333	10.07795966	S5-7	0.17	214.0440973
328	WG	1	S	3.345957274	46.74111337	0.296666667	13.28130552	S8-10	0.19	251.7406202
329	WG	10	S	3.720657788	37.58688671	0.246666667	9.053874261	S8-10	0.15	266.9759199
330	WG	11	S	2.795233142	38.28742989	0.273333333	10.38567515	S8-10	0.19	191.1802427
331	WG	12	S	3.101612936	35.92739552	0.543333333	19.06295476	S8-10	0.423333333	71.57870177
332	WG	2	S	3.387364207	37.55437834	0.256666667	9.489467157	S8-10	0.153333333	296.8758426
333	WG	3	S	3.391203582	46.68550547	0.29	13.07387788	S8-10	0.163333333	308.0980283
334	WG	4	S	3.300699137	43.78518718	0.343333333	14.49500147	S8-10	0.19	294.2008245
335	WG	5	S	3.338290002	43.41649367	0.286666667	12.16102313	S8-10	0.173333333	301.0498054
336	WG	6	S	3.614215496	33.65884078	0.35	10.97879674	S8-10	0.216666667	156.6434279
337	WG	7	S	3.382728533	37.15746327	0.47	17.19761942	S8-10	0.34	68.51773996
338	WG	8	S	3.481020075	47.28595276	0.303333333	14.02852368	S8-10	0.196666667	246.542068
339	WG	9	S	2.982048266	40.84403989	0.486666667	19.33228089	S8-10	0.39	72.53308183
340	WG	1	S	2.81980598	44.76020965	0.373333333	16.052532	S8-10	0.29	136.6522621
341	WG	2	S	2.915442494	37.37188399	0.663333333	23.86895014	S8-10	0.536666667	64.77089246
342	WG	1	S	2.751465214	51.40200078	0.15	7.058292826	follow_up	0.08	829.3131551
343	WG	10	S	2.890782276	50.38465824	0.26	11.6334398	follow_up	0.16	387.7920807
344	WG	2	S	2.890894705	72.56572601	0.176666667	11.91337808	follow_up	0.116666667	789.7630395
345	WG	3	S	2.44786269	60.57558273	0.21	12.09206492	follow_up	0.15	472.1399789
346	WG	4	S	1.601417211	52.3426581	0.196666667	9.998510883	follow_up	0.133333333	475.1011137
347	WG	5	F	3.408929215	57.05365175	0.22	11.39234453	follow_up	0.14	562.3461504
348	WG	6	F	1.99593768	45.67827314	0.313333333	14.02302505	follow_up	0.226666667	269.6783297
349	WG	7	S	2.662358756	59.78699039	0.2	10.78601184	follow_up	0.13	475.210841
350	WG	8	S	3.278334822	45.22150121	0.4	17.06919376	follow_up	0.306666667	158.4177663
351	WG	9	S	3.278754747	42.82538478	0.42	16.38918414	follow_up	0.323333333	199.2510586
352	WG	1	S	1.966480104	44.83637804	0.196666667	8.157942529	control	0.116666667	605.2032486
353	WG	10	S	2.554300525	55.56753844	0.3	15.66266096	control	0.23	265.9913104
354	WG	11	S	2.197297904	41.33356914	0.43	16.87924261	control	0.333333333	121.1639157
355	WG	12	F	1.274324402	50.49113476	0.253333333	12.31272552	control	0.213333333	235.8234366
356	WG	13	S	1.700034203	41.04956638	0.47	17.96380527	control	0.396666667	107.9997347
357	WG	14	S	2.505883362	31.9702078	0.37	10.30711079	control	0.31	172.6946675
358	WG	15	S	1.925787098	36.28016227	0.306666667	10.3916224	control	0.223333333	207.9706372
359	WG	16	S	2.253373274	48.30642068	0.483333333	22.35682768	control	0.403333333	192.0966399
360	WG	17	S	2.262687251	56.58222096	0.253333333	13.5821452	control	0.183333333	117.6309549
361	WG	18	S	1.997601776	47.40291601	0.48	21.09767123	control	0.406666667	45.7620918
362	WG	19	S	1.983657415	56.32053017	0.343333333	18.52252629	control	0.283333333	173.2513401
363	WG	2	F	1.541598639	32.66431658	0.16	4.956672429	control	0.083333333	619.0390086
364	WG	20	S	1.761044976	41.44313264	0.583333333	22.25540628	control	0.51	108.2829597
365	WG	21	S	2.376315336	46.14326289	0.443333333	19.37846952	control	0.356666667	131.5942021
366	WG	22	S	2.009564341	45.57530162	0.543333333	24.03383973	control	0.49	107.2071122
367	WG	23	S	1.894779707	53.54025729	0.35	17.71605243	control	0.286666667	193.0189165
368	WG	24	S	1.979161526	49.77309644	0.43	20.31706023	control	0.336666667	66.13059949
369	WG	25	S	2.242767828	40.29331445	0.573333333	21.54023046	control	0.49	110.7780247
370	WG	26	F	1.273619598	57.20655492	0.313333333	17.66764146	control	0.263333333	232.2211833
371	WG	27	F	2.010973779	41.67364353	0.59	23.3176278	control	0.513333333	117.8285087
372	WG	3	F	1.595918712	47.32555626	0.336666667	15.43274727	control	0.26	218.4156186
373	WG	4	S	2.283059405	40.40530315	0.4	15.43775334	control	0.326666667	156.7048091
374	WG	5	S	1.605184896	46.15201291	0.24	10.44784465	control	0.163333333	286.180941
375	WG	6	S	2.124812546	43.75193857	0.416666667	17.24694875	control	0.36	166.2021054
376	WG	7	S	2.316212873	24.55919714	0.223333333	5.117156346	control	0.143333333	243.7577209
377	WG	8	S	2.283920235	41.692063	0.296666667	11.2070092	control	0.216666667	193.5046254
378	WG	9	S	2.255114763	24.76824949	0.233333333	5.108565654	control	0.153333333	223.1566438
